# Supplementary material for: Structural Features of the Temporomandibular Joint Evaluated by MRI and Their Association with Oral Function and Craniofacial Morphology in Female Patients with Malocclusion: A Cross-Sectional Study
Source: J Clin Med. 2025 Jul 11;14(14):4921. doi: 10.3390/jcm14144921 (PMC12294956; doi:10.3390/jcm14144921)
Supplement: Supplementary file 1 [file jcm-14-04921-s001.zip]

Archive with 2 entries (2 files):
- S1 File.xlsx
- Supplemental.pptx
