# Supplementary material for: Structural Features of the Temporomandibular Joint Evaluated by MRI and Their Association with Oral Function and Craniofacial Morphology in Female Patients with Malocclusion: A Cross-Sectional Study
Source: J Clin Med. 2025 Jul 11;14(14):4921. doi: 10.3390/jcm14144921 (PMC12294956; doi:10.3390/jcm14144921)
Supplement: Supplementary file 1 [file jcm-14-04921-s001.zip › S1 File.xlsx]

## Sheet: data of oral function
Group	Occlusal Contact Area	Maximum Occlusal Force	Masticatory Efficiency	Tongue Pressure	Lip-closing Force
1	14.9	539.2	37.4278	29.0333	10.9333
1	8.2	395.5	52.6435	27.2	12.6333
1	20.1	691	48.5379	37.1333	19.6
1	5.4	295.3	44.9643	29.0667	7.06667
1	5.4	223.3	35.5626	16.8333	12.4667
1	4.8	342.6	40.1744	19.8333	4.36667
1	17.9	552.6	44.8412	15.8	12.3
1	9.6	503.2	42.671	42.5667	12.1333
1	3.1	148.7	41.9575	27.3333	7.16667
1	7.2	303.1	49.418	38.0667	10.1667
1	9.3	354.6	34.9	30.6	13.1
1	12.1	434	39.941	35.7667	10.9667
1	9.1	404.1	38.0906	21.0333	7.7
1	9.4	435.1	31.9259	31.5	8.83333
1	15.8	512.4	41.6676	25.1333	7.86667
1	14.1	606.3	37.8451	36.3333	7.16667
1	9.3	387	44.6427	38.7	11.3333
1	13.7	564.8	47.1993	24.7333	9.86667
1	7.9	264.8	37.1	40.3	24.3
1	11.9	582.4	43.8968	29.3	12.3333
1	15.3	685.4	44.1979	34.4333	37.5333
1	8.1	405.1	43.8413	42.2	10.6667
1	8.1	337.5	33.0627	28.6	12.4667
1	12.3	606	49.9569	47.6	7.8
1	16.3	606.9	38.3885	15.5	5.56667
1	6.4	175.8	34	8.2	13.8
1	4	228.9	46.9585	30.8667	9.8
2	16.8	521.8	41.3978	25.9667	11.1333
2	12.9	494	42.0887	32.4333	9.66667
2	13	572.1	36.853	28.6333	14.7333
2	14.2	747.6	39.6617	24.5	5.86667
2	17.6	657.1	37.6981	31.3333	3.4
2	7.6	518.2	24.4886	42.4	11.2
2	22.1	882.7	42.5699	22.2667	10.6333
2	23.8	1074.5	40.2477	20.7333	12.0667
2	5.8	201.7	50.0448	23.0333	9
2	28.7	1183.7	38.0954	27.2333	7.16667
2	13.2	658.2	47.3546	25.0667	7.56667
2	7.2	366.3	41.8047	32.4	6.76667
2	11.2	542.7	42.0106	33.6	9.7
2	21.3	763.3	44.2599	27.0333	10.2333
2	19.4	738.9	36.6123	33.1667	6.6
2	20.3	748.1	47.5362	17.2	6.63333
2	6.9	453.1	47.1963	25.2333	7.06667
2	10.6	324.4	44.7777	34.7667	17.0333
2	7.3	303.6	22.2149	11.8333	11.8333
2	16.9	435.6	45.9314	20.9667	16.1667
2	17.9	776.6	40.898	27.0333	14.1667
2	7.8	326.7	46.7227	24.2667	10.6
2	9.8	528	47.8499	39.8667	11.9333
2	11.4	375.2	51.5383	25.3667	7.8
2	9.2	461.5	47.7173	40.7	10.0667
2	5.1	160.4	33.6354	38.2667	12.8667
2	16.4	632.8	45.3903	22.4	7.43333
2	8.1	333.3	40.6055	38.1333	6.53333
2	12.5	439.5	40.2721	22.0667	9.16667
2	18	755.9	36.3968	44.2667	10.3667
2	12.1	567.2	43.8594	30.0667	11.7
2	9.6	487.9	42.3313	28.3	12.2667
2	5.3	214.2	42.1048	28.7667	18.1667
2	13.3	426.1	37.5303	21.7333	8.6
2	26.1	1006.7	45.0916	29.4667	17
2	15.6	602.9	35.9393	34.8	15.6
2	8.8	342.6	28.9391	30.2667	10.2667
2	5.1	216	40.1181	28.3333	10.8333
2	9.4	404.9	44.6527	30	7.8
2	5.1	226.7	40.0116	30.5667	3.83333
2	13.8	505.5	43.7416	34.2	18.2
3	10.4	482.3	41.7728	32.3667	13.5333
3	19.4	670.9	37.0941	29.2333	15.1
3	16.8	771.4	26.0837	14.1	7.96667
3	16.1	523.9	35.2213	58.8	10.2333
3	10.4	456.2	41.4498	24.3	9
3	6.4	175.8	34.0853	8.23333	13.8
3	12.3	388.6	30.4549	22.8	9.3
3	17.3	790.4	24.4412	19.6667	10.0667
3	9.8	456.2	44.6418	22.1667	14.1
3	13.3	505.6	49.7182	28.8	11.4
3	24.1	994.2	42.4458	28.2667	6.83333
3	14.9	496.6	27.8	37.1333	3.76667
3	21.9	724.6	42.7097	22.6	8.13333
3	21.9	893.7	29.3193	31.1	8.03333
3	21.3	778.3	50.7596	26.7	9.16667
3	33.1	992.1	36.9684	34.5667	7.2
3	4.5	237.8	32.9097	28.4333	12.2
3	11.4	354.7	39.0763	23.9667	6.1
3	6.1	276.9	39.9814	23.7667	11.6667
3	11.9	390.8	30.4191	16.7333	9.13333
3	12	569.8	43.9367	45.6667	11.8667
3	12.5	553.9	46.5503	21.7667	11.2333
3	13.1	705.8	39.0021	29.4	12
3	22.9	813.6	50.6894	41.2	12.3333
3	12.8	469.7	42.4466	27.7	10.1
3	27.3	1154.9	48.0017	31.6333	9.7
3	14.3	633.3	15.1832	11.2	6.73333
4	4.3	205.7	36.272	16.8	9.5
4	29.3	872.8	38.7899	51.2333	8.5
4	7.4	447.1	36.489	41.7333	11.6333
4	19.7	858.6	47.544	32.5333	13.6667
4	8.7	457.5	37.3318	42.6667	15.9333
4	6.8	287.5	36.3986	27.7	9.46667
4	6.4	200.9	50.7111	34.1	9.8
4	11.3	493.3	30.1354	29.2	15.6667
4	11.9	426.8	35.7029	36.3	5.53333
4	33.8	1130.4	49.2165	44.3	6.66667
4	11.5	470.8	46.3134	40	10.1667
4	13.4	677.2	38.0242	49.9667	17.1
4	11	367.4	40.8781	16.3333	10.1333
4	16.2	586.5	39.1419	18.9667	9.6
4	33.4	1218.6	50.9748	42.6667	7.96667
4	35.6	1216.5	47.3964	40.6	13.9667
4	24.5	1013.3	37.8221	38.7	16.0333
4	22.8	702.4	26.2888	32.5333	10.3667
4	22.6	793.5	45.422	13.8333	9.6
4	18.1	666.3	34.599	38.0667	9.43333
4	8	343.8	39.6582	26.4333	9.2
4	37.9	1359.6	46.894	31.5	7.56667
4	12.3	568.2	43.3955	17.8333	8.96667
4	20.3	724.7	49.7007	22.1333	22.2333
4	38.7	1623.7	47.4836	48.6667	10.6

## Sheet: data of craniofacial morphology
Group	SNA	SNB	ANB	Facial angle	FMA	Y-axis	Gonial angle	FMIA	IMPA	U1 to SN	Occlusal plane to SN	Overjet	Overbite
1	80.4	74.1	6.3	80.6	41.2	71.2	125.4	45.4	93.4	89	22.9	5.2	4
1	77	71.9	5	74.4	41.1	76.6	124.2	43.6	95.3	101.1	28.5	6.5	-2.9
1	86.2	85	1.2	83.8	23.7	66.5	110	62.9	93.4	107.8	17.7	0.8	-0.1
1	78.7	70.8	7.9	82.3	36.9	66.9	124.7	48.4	94.7	91.7	24.6	6.9	0.3
1	80.7	76.7	4	83.8	32.4	69	115.8	55.3	92.3	105	22.5	7.1	-1
1	78.1	72.7	5.3	82.2	39.5	67.8	125.4	49.6	90.9	94.6	30.2	2.5	-1.7
1	81.4	71.9	9.5	75.7	47.6	74.9	126.9	32.7	99.7	104.8	24.5	6	4.5
1	76.2	72.9	3.3	84	32.8	65.3	126	43.9	103.3	108.9	22.7	4.1	-2.8
1	76.9	71.1	5.8	79.3	42	72.5	129.5	51	86.9	106	17.3	10.6	2.2
1	83.3	76.8	6.4	84.2	39.9	68	136	55.7	84.4	115	17.8	10.6	-0.8
1	80.6	73	7.6	83.6	32.8	66.1	126.8	40.6	106.6	109.4	23.1	3.8	-2.8
1	76.9	75.7	1.2	82.7	27.8	64.7	116.7	51.4	100.9	106	17.8	7.4	2.8
1	75.9	72.6	3.3	81.7	31.8	69.2	121.6	57.2	91	99.5	21.3	7.1	6.6
1	85.1	82.6	2.5	90.4	26	61	121.3	67.8	86.2	108.2	14.6	5.8	1.4
1	84.4	76.5	7.9	81.5	33.6	65.8	127.1	59.6	86.9	100.1	13.7	7.7	3.3
1	78.7	72.3	6.4	76.8	44.9	74.5	131.5	46.2	88.9	107.2	21.8	6.8	-4.1
1	85.9	78.5	7.4	82.5	32.5	68.3	124.1	46.1	101.3	114.4	21.3	-0.3	-6.6
1	80.9	81.1	-0.2	89	27.2	62.9	117.5	63.6	89.2	109.7	14.5	4.7	0.2
1	83.9	81.6	2.2	91.9	26.1	59.5	122	66.3	87.6	106.4	13.8	1.5	-2
1	74.2	70.1	4	79.9	40.9	69.1	136	46.5	92.6	100.4	31.2	4.8	1.5
1	83.3	85.4	-2	89.3	34.8	64.2	131.4	81.2	64	106.2	14.9	1.4	0.9
1	82.4	79.1	3.4	86.9	34	64.5	126.1	52.8	93.2	101.8	18.5	1.3	-4.1
1	82.2	82.5	-0.3	90.9	29.7	59.4	124.6	74.5	75.8	106.1	15.4	3.8	1.4
1	82.1	77.9	4.3	82.4	29.4	64.3	122	40.9	109.7	110.9	17.9	3.5	1
1	86.7	79.6	7.1	84.6	36.5	68.6	129.2	57.4	86.1	98.1	20	3.5	4.4
1	88.2	84	4.2	87.4	22.1	62	110.4	56	101.8	112.8	14.5	6.2	0
1	81.1	75.3	5.8	74.7	52.6	78.9	136.7	39.4	88.1	102.1	18.5	6.7	-1.1
2	82.9	81.9	1	85.6	38	68.6	134	55.2	86.8	114.4	17.7	1.4	-1.6
2	84.2	82.1	2.2	86.2	34	66.7	128.1	59.5	86.4	113.2	14.7	4.1	-1.5
2	80.5	82	-1.5	89.5	25.9	60.5	126.9	66.9	87.2	113.2	15.4	1.1	-2
2	78.6	71.2	7.4	82.7	35.7	70.3	126.7	56.7	87.6	121.6	15	16.5	-0.2
2	85.6	80.9	4.7	88	27.1	61.4	124.7	53.3	99.6	114.2	13.4	5.3	2.9
2	79.9	74.2	5.7	83	34.3	69.1	115.9	54.8	91	97.8	20.6	5.5	-1
2	79.1	74.7	4.4	81.9	31	65.6	121	57.6	91.4	108.9	16.5	8.3	4.1
2	78.9	80.1	-1.3	91.8	30.3	62.9	129.6	79.4	70.3	109	17.5	2.5	1.8
2	78.6	73.4	5.2	79.3	35.2	68.9	120.8	50.6	94.2	104.3	20.6	9.6	5.7
2	81.2	77.4	3.7	79.9	31.7	68.5	121.6	51.8	96.6	115.6	16.7	8	3.6
2	81.1	74.6	6.5	81.2	35	70.1	127.1	42.3	102.7	112.6	22.4	5.7	1.5
2	79.2	71.5	7.8	80.1	46.7	73	134.7	43	90.3	113.5	19.2	11.4	-4.9
2	81.9	77	5	85.2	36.4	67.4	130.2	56.2	87.4	106.6	24.7	5	-0.7
2	85.8	82.2	3.6	88.9	26.2	60.1	121.9	60.5	93.2	111.6	14.1	6	4.4
2	80.1	76.4	3.7	88.5	25.8	63.6	122.5	61.5	92.7	106.6	21.1	5	4.4
2	86.4	84.1	2.3	89.5	27.8	63.3	123.6	57.9	94.3	119.3	9.2	2.9	-0.3
2	79.9	78.2	1.7	82.5	36.7	68.7	139.2	47	96.3	110.6	15.6	5	-1.7
2	80.3	88.7	-8.4	98.8	16.9	53.3	119.8	92.2	70.9	112.1	16.8	-3.9	8.7
2	80.7	78.3	2.5	87.7	27.1	60.7	126.4	60.2	92.7	106.2	19.3	4.5	2.6
2	84	80.7	3.4	89.4	18	57.3	119.3	63.6	98.4	104	13.7	3.3	1.8
2	78.9	71.3	7.6	79.2	41	73.6	130.8	49	90	102.6	24.3	9.3	4.4
2	77.2	68.6	8.6	83.1	30.6	67.2	119	49.5	99.9	97.4	25.9	7.2	-1.4
2	78.6	70.2	8.4	76.5	46.2	73.5	130.6	36.4	97.4	104.9	27.2	7.6	-2.1
2	81.7	77.8	3.9	82.1	46.4	71.5	139.6	51.7	81.9	114.7	17.3	7.3	0.4
2	79.9	75.7	4.2	84.1	38.1	68.2	132.4	51.2	90.6	101.7	21.1	4.6	-1
2	76.8	72.7	4.1	83.1	33.9	66.3	127.1	58.1	88.1	112.3	16.2	9.9	6.1
2	81.9	80.9	1	89.4	20.6	60	121.3	74.1	85.3	116.9	11.6	11	4.3
2	81.1	77.9	3.3	87.2	26.4	62.7	124.9	62.6	91.1	105	18.8	7.4	4.5
2	79.1	69.5	9.6	74.6	45.9	78.5	121	38.8	95.4	93.5	28.9	8.8	5.6
2	82.2	83.8	-1.6	89.5	27.3	63.3	120.8	74.8	77.9	112.9	18	1.4	-0.4
2	77.8	74	3.7	85.4	28.3	64.2	124.8	55.9	95.8	96.1	21.9	4.6	4
2	75.4	71.9	3.6	78.6	50.6	75.1	140.8	45.3	84.1	115.4	18.4	5.6	-3.1
2	77.9	69	8.9	80.4	46	73.4	136.6	35.6	98.3	91.2	31.8	1.8	-1.8
2	76.3	74.2	2.2	82.9	31.4	68.6	121.9	55.1	93.5	111.2	14.1	6.9	3.7
2	77.6	83.3	-5.7	89.1	23.6	58.8	124.4	65.6	90.8	102	12.4	-4.5	5.1
2	85.7	82.1	3.6	86.7	23.1	60.9	110.9	55.3	101.6	113.1	12.7	3.1	1.4
2	85.2	85.4	-0.2	90.7	36.5	64.7	132.5	69.5	74	110.7	15.9	-0.4	-0.5
2	80.3	77.8	2.5	86.7	31.1	65.5	125.4	52.9	96	106	19.3	1.8	-1.1
2	78.6	74.2	4.4	79.4	34.7	70.2	123.5	40.6	104.7	98.7	24.6	4.4	3.5
2	84.3	79.9	4.4	87.3	31.8	64.2	126.1	52.1	96.1	131	11.9	10.7	-1.7
2	82.1	84.1	-2	92.3	31.1	59.9	128.6	76.5	72.4	110	19.2	-1.6	6.1
3	85.1	82.9	2.2	90.6	28.7	61.7	113.9	67.8	83.5	107.7	16.5	-2.7	-6.1
3	81.6	82.1	-0.6	91.6	22.9	60.8	120.9	82.1	75.1	107.5	17.7	2.7	1.5
3	70.5	78.3	-7.8	94.1	26	57.5	135.1	84.2	69.8	105.2	17	-1.3	1.4
3	85.7	88.4	-2.6	93.5	22.5	57	118.3	68.3	89.3	127.7	5.9	2.4	0.4
3	85.1	87.6	-2.5	94.4	24.7	59.2	121.9	73.7	81.6	118.9	11.8	1.5	-1.2
3	85.6	83.1	2.5	85.8	23.2	62	123.1	59.7	97	116.7	8.9	4.1	3.5
3	86.3	84.9	1.3	89.6	32.1	61.5	129	66.6	81.3	114	16.2	4	1.8
3	84.1	83.2	0.9	89.5	28.4	62.6	124.2	69.7	81.8	116.3	12.9	2.4	0.5
3	80.3	74.5	5.8	80.8	35.1	69.4	124.3	47	97.9	101.2	18.4	6.3	2.6
3	83.6	82.9	0.7	88.5	33.8	64.8	139.6	51	95.2	116.5	15.4	-1	-3.1
3	82.2	82.6	-0.5	88.6	33.1	64.4	132	65.1	81.8	104.8	20.5	0.4	-2.6
3	80.3	79	1.3	94	31.5	58.3	136.8	63.3	85.2	101	21.3	-0.1	-0.6
3	84.6	87	-2.4	90	29.6	59.9	128	77.5	73	93.5	15.1	-4.9	12
3	79.7	81.2	-1.5	88.5	30.5	63.7	122.9	70	79.6	112.4	16.2	2.5	1.4
3	83.1	74.8	8.3	85.2	23	63.4	119.8	47.6	109.4	109.6	17.7	7.8	5
3	79.3	77.9	1.4	85.6	32.5	66.9	132.6	52.9	94.7	119.9	15.3	5.8	0.4
3	76.1	73	3.1	84.4	36.1	66.6	135	50.8	93.1	112.2	23.6	7.5	-3.3
3	79	73.7	5.3	83.2	34.6	67.5	131.5	45.2	100.2	96.3	23.7	2.9	1.7
3	77.4	74.7	2.7	86.6	30	63.3	129.1	65.8	84.2	103.4	16.8	6.3	5.1
3	80	85.1	-5.1	92.9	31	60.2	129.9	69.7	79.4	114.4	13.1	-3.2	2
3	80.4	74.9	5.6	83.8	29.6	65.2	124.8	47.7	102.7	105.5	22.6	3.3	0.1
3	88.4	82.5	5.9	86.5	26.5	64.4	119.1	57.3	96.2	108.2	15.3	4.3	2.1
3	83.7	83.3	0.4	87.8	31.9	66.2	125.9	56.1	92	108.2	17.9	-1.1	0.5
3	78.8	73.9	4.9	80	40.7	74	124.8	49.6	89.6	106.1	18.1	7.1	3.2
3	75.7	71.3	4.4	83.5	39.5	71.1	123.9	55.2	85.4	89	29.6	3	1
3	82.9	79.4	3.5	81.6	37.9	73.5	119.5	55.7	86.4	104.6	21.1	4.9	-0.8
3	81.9	82.2	-0.3	90.8	25.8	60.8	123.9	66.5	87.7	109.9	17	2	2.6
4	82	76.7	5.3	78.8	37.8	75.4	120.8	46.8	95.4	84	22.3	1.6	-1.7
4	77.8	84	-6.2	91.3	19.3	58.2	116.2	82.2	78.5	108	19.6	-1.7	2.6
4	78.4	79.7	-1.3	88	22.9	61.2	117.3	57.1	99.9	119.8	9.8	0	-0.9
4	75.7	75.9	-0.2	87.1	33.3	64.9	126.5	59.7	87	102.9	22.9	2.8	1.3
4	83.5	84.3	-0.8	91.5	24.4	59.5	122.4	58.4	97.2	112.2	13.6	-3.9	2.6
4	75.9	78.9	-3	85.2	35.9	66.8	132.5	58.9	85.2	110.9	17	1.4	-1.4
4	79.3	82.5	-3.2	91.8	26	57.3	136.2	69.3	84.7	117.1	13.7	1.1	-0.6
4	80.4	77.4	3	85.6	40.4	70	135.5	63.9	75.7	99.1	23.5	0.6	-1.1
4	87.2	91.5	-4.3	96.6	22.8	56.8	132.8	84.4	72.8	123.3	11.4	1.5	0.1
4	82	80.6	1.3	88.6	16.4	64.4	100.2	54.5	109.1	121.8	14.7	7.7	2.8
4	82.7	84.2	-1.5	89.5	28.4	63.2	122.2	67.5	84	112	16.2	0.6	-1.3
4	83.8	84.5	-0.7	92.7	20.3	58.8	114.9	58.6	101.2	121.7	12.9	-0.1	-3.8
4	84.8	88	-3.3	87.8	25.5	64.2	120.3	64.6	89.9	126.9	5.3	0.2	-0.9
4	78	74.6	3.5	82.1	31.4	68.5	120.6	47.9	100.6	109	14	6.1	5.9
4	83	79.7	3.3	86.6	25.6	64.1	118	40.7	113.7	115.7	18.9	3	0.1
4	80.4	83.6	-3.2	91	14.9	59	114.9	70.1	95	111.2	10.7	-3.4	3.6
4	83.6	86.8	-3.2	90	19.3	61.7	115.8	76.8	83.9	117.1	10.2	1.7	1.2
4	81.8	83.4	-1.6	89.1	27.7	63.2	126.9	64.5	87.7	113.4	16.5	-2.6	2.6
4	85.1	83.7	1.4	88.1	25.7	63.5	124.7	68.7	85.6	110	12.3	3.2	2
4	81.4	79.7	1.7	88.8	24.4	59.4	128	59.1	96.5	125.8	11.5	10.9	0.8
4	80	79.7	0.3	85.9	38.7	66.4	137.5	60.6	80.8	111.9	16.8	-1.3	1.4
4	83.6	83.4	0.2	92.6	12.4	57.4	110.8	63.2	104.3	122.3	7.3	4.9	5
4	79	79.7	-0.7	87.9	23.8	63.2	121.7	73.4	82.7	109.4	18.3	5.3	1.9
4	81.3	80.8	0.5	90.6	25	60.2	124.5	54.2	100.8	115.2	14.2	1.1	-0.6
4	82.9	78.4	4.5	87.7	20.4	64.5	111.5	57.8	101.8	105.9	15.9	6.4	5.2
